# Supplementary material for: Vasopressin Improves Cerebral Perfusion Pressure but Not Cerebral Blood Flow or Tissue Oxygenation in Patients with Subarachnoid Hemorrhage and Norepinephrine-Refractory Hypotension: A Preliminary Evaluation
Source: J Clin Med. 2025 Dec 1;14(23):8517. doi: 10.3390/jcm14238517 (PMC12693331; doi:10.3390/jcm14238517)
Supplement: Supplementary file 1 [file jcm-14-08517-s001.zip]

Archive with 1 entries (1 files):
- jcm-3951912-supplementary.pdf
